# Supplementary material for: Identification of microRNAs and their response to the stress of plant allelochemicals in Aphis gossypii (Hemiptera: Aphididae)
Source: BMC Mol Biol. 2017 Feb 16;18:5. doi: 10.1186/s12867-017-0080-5 (PMC5311835; doi:10.1186/s12867-017-0080-5)
Supplement: Supplementary file 1 — Additional file 1. Length distribution of unique small RNAs from A. gossypii identified by deep sequencing. [file 12867_2017_80_MOESM1_ESM.xls]

## Sheet: Sheet1
	Additional file 1. Length distribution of unique small RNAs from A. gossypii identified by deep sequencing.
	Length	sucrose	gossypol	2-tridecanone	quercetin	tannin acid
	18	25317	7198	5503	20153	31815
	19	90497	52733	34643	73828	79756
	20	133015	113855	115437	105988	107884
	21	305106	231654	321528	228480	231760
	22	404421	266437	462780	230849	317662
	23	125918	63100	139642	63518	97595
	24	38402	24370	44988	23405	37313
	25	7710	5355	9894	3669	7023
	26	869	1698	1435	478	1494
	27	386	1290	950	146	996
	28	24	96	74	14	55
	29	39	31	55	16	35
	30	5	16	12	20	6
